# Supplementary material for: The Role of Dietary Extra Virgin Olive Oil and Corn Oil on the Alteration of Epigenetic Patterns in the Rat DMBA-Induced Breast Cancer Model
Source: PLoS One. 2015 Sep 24;10(9):e0138980. doi: 10.1371/journal.pone.0138980 (PMC4581736; doi:10.1371/journal.pone.0138980)
Supplement: S1 File — (XLS) [file pone.0138980.s002.xls]

## Sheet: individual data
Variable	Tissue	Day	Group
Global DNA methylation level (%)	Mammary gland	24 days		77.6184	75.5621	73.5228	72.4175	66.6162	68.6014
		36 days	LF	73.5395	74.5503	64.4583	61.7021	65.2436	66.1387
			HCO	64.0446	70.8233	58.6052	67.6452	60.0176	63.7625
			HOO	73.8728	73.4407	63.0859	72.0351	69.8424	69.6419
		51 days	LF	67.2497	72.5186	66.9717	42.4296	67.4853	69.6274
			HCO	68.092	70.8806	69.1051	65.6702	65.4037
			HOO	69.9426	71.6146	68.9996	67.5227	67.9272	86.982
		100 days	LF	73.8429	70.2305	71.2855	70.3454	68.7566
			HCO	68.8152	71.2882	63.3264	72.4996	73.5535
			LF-HCO	72.7138	65.2548	72.142	71.8847	67.8602
			HOO	72.911	72.5251	73.3152	72.3355	67.9725
			LF-HOO	68.5842	69.9067	73.3554	72.9947	71.6893
		246 days	LF	52.2008	53.0764	41.413	58.876	59.0945	50.7043	56.7335	57.8467	60.6274	54.5379	44.2537	56.6129	50.2733	55.5098	42.8315	47.0965	47.6268
			HCO	82.8782	53.67	61.3147	48.318	57.7556	53.6946	47.8318	51.1521	59.7327	52.156	59.7451	49.8452	49.3976	57.5502	52.9312	53.865	55.5046	60.5206
			LF-HCO	51.6165	62.9475	59.7714	56.9512	46.4516	47.9636	51.3026	58.5294	65.7541	45.0365	54.2807	56.1264	55.4685	40.1919	44.3666	56.6519	48.0618	50.2839
			HOO	59.6971	62.6947	53.5484	61.7378	53.4078	49.5579	58.3151	58.449	58.0755	54.6079	55.0034	51.8062	47.9378	36.4331	61.6669	31.4631	54.6858	51.6079
			LF-HOO	59.3176	38.8683	40.4935	63.3946	52.7157	48.5013	61.5235	51.4162	60.635	55.7351	41.3311	53.7019	60.077	57.6159	55.9137	55.048	52.7555	42.0807	57.1882
	Tumor	246 days	LF	51.4534	34.55	55.8598	54.4275	37.1024	65.6515	58.5825	52.3923	54.3906	44.5762	52.3477	51.7034	55.0052	55.9965
			HCO	55.6424	43.4544	59.7841	49.0241	55.9649	44.0915	46.21	56.2256	51.6062	51.9414	54.0903	72.0949	68.5039	65.3957	49.8179	58.9759	69.7451	65.5486	58.1368	66.0137	59.8904
			LF-HCO	45.0614	49.7956	51.1781	52.3486	45.7436	45.5781	27.6637	48.6201	50.4371	49.3719	63.6478	55.7189	67.6753	61.6665	66.6585	65.1727	40.4967	62.7755	58.0033	56.5018	59.6312
			HOO	39.1364	50.7938	56.478	46.9521	64.1065	66.8772	55.3926	60.0473	46.0036	57.4052	73.8603	63.6788	46.6511	62.9536	51.5915	65.4373	56.3179	63.0079	63.284	66.5433	69.9109
			LF-HOO	41.5928	50.3002	50.1486	42.276	53.0962	49.3414	50.6315	55.261	63.3163	63.9083	65.0584	71.1077	62.0165	64.2879	64.6179	63.6401	56.0443	65.4273	66.9223	60.5896
RASSF1a mRNA relative levels	Mammary gland	36 days	LF	0.328	0.38998	0.434323	0.398062	0.362081	0.286463
			HCO	0.399084	0.377949	0.281232	0.364104	0.322097	0.489106
			HOO	0.40542	0.290331	0.317163	0.359774	0.3934	0.417125
		51 days	LF	0.463399	0.265568	0.437893	0.280924	0.412244	0.338887
			HCO	0.269563	0.504227	0.358556	0.501337	0.624403	0.364091
			HOO	0.355037	0.28848	0.446518	0.422004	0.314421	0.493584
		100 days	LF	0.399751	0.474855	0.450274	0.409688	0.536878
			HCO	0.297084	0.360988	0.558645	0.543383	0.307382
			LF-HCO	0.514645	0.464355	0.480358	0.307517	0.539338
			HOO	0.553083	0.508475	0.262603	0.47541	0.483378
			LF-HOO	0.603469	0.401756	0.345109	0.43016	0.32576
		246 days	LF	0.229773	0.312827	0.342591	0.34429	0.402298	0.297302	0.236514	0.383351	0.27562	0.255174	0.350005	0.320495	0.330847	0.32971	0.296037	0.33521	0.374689
			HCO	0.271151	0.359681	0.355097	0.285898	0.387082	0.163799	0.189465	0.213961	0.294225	0.334339	0.418512	0.340129	0.347762	0.333055	0.379444	0.264367	0.437293	0.377488
			LF-HCO	0.371162	0.263992	0.287175	0.360982	0.257028	0.320705	0.279228	0.64784	0.393112	0.322163	0.331306	0.217615	0.39598	0.264337	0.274865	0.238382
			HOO	0.300071	0.316419	0.151391	0.245299	0.216134	0.329877	0.410307	0.289155	0.260415	0.272811	0.399477	0.301584	0.189683	0.381753	0.306167	0.168434	0.132347	0.238767
			LF-HOO	0.396302	0.215927	0.321276	0.215414	0.22688	0.203063	0.259038	0.387236	0.359521	0.224593	0.341914	0.299653	0.273484	0.307194	0.253419	0.205488	0.248896	0.333668
	Tumor	246 days	LF	0.194881	0.284328	0.220606	0.275269	0.416786	0.14982	0.237875	0.293881	0.147612	0.292062	0.207348	0.14	0.325597	0.167326	0.292582	0.254227	0.290338
			HCO	0.285346	0.239069	0.139504	0.253857	0.313841	0.326297	0.201211	0.146451	0.150441	0.277822	0.18161	0.342499	0.399764	0.245999	0.22604	0.235461	0.184112	0.21	0.28	0.18
			LF-HCO	0.293047	0.173392	0.160621	0.13101	0.309765	0.248703	0.325013	0.182841	0.251885	0.201845	0.230422	0.265229	0.183261	0.125737	0.286506	0.321805	0.215518	0.281889	0.3	0.28
			HOO	0.127046	0.247932	0.127977	0.218805	0.173921	0.104894	0.207645	0.145865	0.16292	0.281864	0.270189	0.270771	0.199316	0.15532	0.238904	0.188881	0.179518	0.180601	0.17	0.22
			LF-HOO	0.182771	0.232628	0.115205	0.251392	0.286751	0.195435	0.207223	0.240613	0.102568	0.302626	0.103825	0.24166	0.167448	0.16869	0.089285	0.0763311	0.214281	0.233396	0.23	0.12
TIMP3 mRNA relative levels	Mammary gland	36 days	LF	8.3721	15.1297	13.3036	9.49275	9.82173	7.70548
			HCO	15.738	12.8335	15.504	11.8568	11.3382	11.1923
			HOO	12.6146	8.53326	14.1546	11.3814	15.1064	7.86675
		51 days	LF	9.97917	4.61814	13.5028	11.6614	11.1733	9.33992
			HCO	8.51222	13.1396	11.0349	14.8203	13.0578	10.3138
			HOO	12.4135	4.61086	11.8172	13.9793	11.7824	9.25956
		100 days	LF	16.2888	14.4489	8.00312	19.4445	13.0927
			HCO	7.73621	9.24631	14.1409	15.8385
			LF-HCO	11.7881	8.09111	11.9856	8.77612
			HOO	9.39745	14.0548	8.29697	13.5449
			LF-HOO	10.377	11.392	14.5654	18.3528
		246 days	LF	6.62899	6.54751	5.15113	5.86255	2.12582	4.34694	3.75809	8.41915	6.48227	6.30329	6.40386	5.16476	6.09382	3.46347	2.56749	5.34173	6.98412
			HCO	6.50686	8.57673	8.08134	4.42359	2.87555	6.57876	2.78949	4.80875	9.35225	4.9166	8.51273	5.68166	3.94145	4.01024	3.02261	3.0681	4.36181	5.27597
			LF-HCO	8.74594	2.81264	4.22807	5.02805	4.25748	2.42105	4.24377	4.34288	5.15974	5.30991	4.56014	1.70043	4.17211	3.89472	4.32044	4.15652
			HOO	6.92008	7.97612	2.14139	3.25031	3.86375	7.67411	5.01526	4.31232	4.23429	5.46118	7.10324	5.17599	2.12603	3.10548	5.4404	4.47252	2.50055	6.10675
			LF-HOO	5.46365	5.60929	6.37886	5.2455	3.11666	4.53154	6.68123	4.02506	4.68167	9.75066	6.74123	5.60032	3.39187	2.19929	3.27823	3.33454	3.64012	6.30326
	Tumor	246 days	LF	1.84558	2.1721	2.15565	1.99491	3.07975	1.10835	2.80722	2.15904	0.364794	4.11297	2.25882	1.71	3.76451	0.993805	1.66753	2.12071	1.11384
			HCO	3.97939	1.85918	1.06436	2.14403	2.14746	2.89126	1.58423	1.40461	1.74942	2.79063	0.880666	0.983722	2.0914	0.86071	1.72316	0.543479	2.9079	2.84	2.79	1.33
			LF-HCO	1.07493	0.536479	0.198689	0.458124	1.23792	0.959514	2.85836	3.38304	1.05907	2.09692	1.72994	1.69367	1.4993	1.82794	1.37663	3.54502	1.07698	1.27956	4.11	1.41
			HOO	1.52871	1.76371	1.37113	0.714467	1.09339	1.18631	2.17123	1.35529	2.67956	2.90371	2.24536	0.871025	1.34293	0.770686	2.34248	1.56573	1.28087	1.37673	1.05	1.29
			LF-HOO	1.54009	1.97084	1.26869	2.06188	2.87364	1.09237	2.09244	1.42822	1.37144	1.17776	0.993747	1.43618	1.31612	2.10334	1.19534	1.49424	1.56809	1.3972	1.53	0.99
RASSF1a promoter methylation (%)	Mammary gland	246 days	LF	3.40667	3.19	3.25333	3.67333	3.46	3.37	3.04	2.23	2.78	3.90333	3.36	4.96667	2.5	3.85667	3.88
			HCO	6.07	5.04667	5.92	4.94333	8.18333	6.25667	7.47	5.31667	7.37	4.64	3.79667	3.65333	3.57	4.24
			LF-HCO	5.83	4.80667	7.27333	9.62667	3.31333	2.42667	3.06	5.18	3.58667	3.1	3.43667	4.45333	3.27	4.06667	6.88	5.09667
			HOO	4.2	3.65667	9.61667	2.66	2.48	3.09	4.52667	4.77667	5.72	4.46333	4.66	4.38667	2.71667	2.47	5.38
			LF-HOO	5.87667	1.94	2.34667	6.54667	6.60667	2.69667	2.87333	6.09333	2.53	4.89667	6.31	2.1	3.02	5.46667	2.81667	8.00667	3.77667
	Tumor	246 days	LF	5.00667	4.29	5.61667	5.25	4.02667	6.732	5.65333	4.45333	5.47667	4.41	5.67	4.21	3.51333
			HCO	5.17333	11.8	3.85333	19.09	6.04333	28.6467	8.62667	5.54667	6.70333	8	3.34667	4.19	12.5733	5.03	6.39333	11.5767	7.1	15.51
			LF-HCO	5.91667	5.81333	4.41	6.35	4.25	6.19667	4.42	6.15667	4.71	3.45333	4.28333	6.53667	3.67667	4.28667	8.47667	8.55	3.79667	6.53
			HOO	8.01333	8.11	3.75667	5.82333	5.87333	5.08	4.47333	9.86333	5.28	6.03333	8.67	7.69	5.11333	9.41	8.68667	7.48	4.16667
			LF-HOO	6.12333	12.4433	7.03667	5.71667	4.74333	13.3867	4.50333	8.82333	5.13667	3.84333	4.76	16.0833	6.97667	8.44667	14.7667	5.2	4.21	5.00333
TIMP3 promoter methylation (%)	Mammary gland	246 days	LF	1.36833	1.375	2.00283	2.26833	2.385	1.02167	2.54833	1.465	1.42333	1.565	0.518333	1.08833	2.45667	1.495	1.295
			HCO	1.73833	2.66333	3.21667	2.80833	9.86333	4.50667	5.93333	1.11667	8.34167	2	6.72167	5.43333	1.44333	1.67333
			LF-HCO	0.958333	1.33	11.0717	5.21833	0.495	2.55	3.34	2.21667	0.465	2.66	4.355	2.09667	0.57	1.33333	3.865
			HOO	2.89	1.68333	1.59833	2.13667	0.325	2.19833	1.4	2.41167	2.72333	2.03333	0.548333	2.27167	0.726667	1.57333	2.19833
			LF-HOO	3.69	1.77167	1.37167	3.85333	7.58667	0.62	6.09	0.615	1.52	2.94333	0.88	0.573333	3.78667	0.478333	0.783333	2.09
	Tumor	246 days	LF	1.975	1.84833	4.65	5.10167	2.34167	6.99167	7.355	10.1433	7.76833	2.44167	1.75833	3.39167	2.86333	2.57
			HCO	3.57833	4.32333	3.27	3.09167	6.79	3.75333	8.47333	5.24833	5.38333	7.69667	4.71667	6.47333	11.165	3.42167	7.285	6.86	6.83333
			LF-HCO	9.23667	2.15333	3.16	7.525	0.725	8.55667	8.87333	6.425	1.27333	5.89333	7.56333	11.3017	4.46	5.02167	6.80833	4.17667	8.87667
			HOO	5.665	4.93833	3.42833	4.27833	3.98833	3.64833	6.77167	6.62833	3.32667	4.56667	6.485	5.205	6.10833	6.55167	3.92833	3.03667	4.34
			LF-HOO	5.81833	3.70833	4.11667	2.375	2.34667	5.34833	5.115	5.31833	2.15833	1.655	3.435	4.26667	3.73667	4.20167	3.49	3.605	2.01333	3.89667
DNMT1 mRNA relative expression	Mammary gland	246 days	LF	1.52927	0.563112	1.55414	1.33441	2.1859	1.12808	1.02887	1.25749	1.24912	1.00769	1.6098	1.6174	1.47471	1.06406	1.02892	1.09598	0.976057
			HCO	1.51675	2.04171	1.90014	1.12834	1.19567	1.08374	1.59264	1.58196	1.92121	2.13037	1.82848	1.95245	1.2112	1.14189	1.38471	1.06138	1.76651	1.66658
			LF-HCO	0.977642	1.95265	1.18016	1.17	1.26565	0.974948	1.73544	1.04579	1.22676	1.76495	1.69594	1.00096	1.44053	0.921823	1.39093	1.22719	1.36227
			HOO	1.57532	1.87274	2.05191	1.37959	0.954802	1.76085	0.825379	0.900454	2.13144	0.871217	1.43965	1.19172	1.32871	1.53141	0.560415	0.857874	2.4033	0.946896
			LF-HOO	0.451449	1.67558	0.971804	1.14155	1.28389	1.07792	1.03605	1.93778	2.25014	1.94355	1.39153	1.79981	0.922531	1.28574	1.32129	0.626811	0.854634	1.1335
	Tumor	246 days	LF	1.22915	1.33194	1.74199	1.23794	1.25831	1.74909	1.84684	1.16056	0.750196	2.07948	1.28367	1.99895	0.857015	1.829	0.767015	0.897006	1.05932
			HCO	1.06847	1.18416	2.3943	0.971557	0.941297	1.57254	0.720014	1.87863	1.97359	1.61531	1.95447	0.844025	1.29435	1.93766	0.955405	1.31303	1.45942	1.14394	1.75794	2.02227
			LF-HCO	1.15064	1.05772	1.49301	0.649461	0.906084	1.35084	0.86481	2.46441	1.02166	2.33297	0.914848	1.10768	1.79168	2.1267	1.19026	1.13521	1.31942	1.07537	1.26879	1.01966
			HOO	2.03388	0.792133	1.86525	0.386096	0.8104	1.59019	1.69487	2.17637	2.097	1.1113	0.894249	1.31107	1.26319	1.12932	1.17243	1.08014	1.06227	0.904253	1.42288	0.739168
			LF-HOO	1.05378	0.934217	4.72559	0.959123	0.94131	0.670528	0.713467	0.715639	1.45828	0.782106	1.9628	1.41101	1.5913	1.33738	1.67791	1.86202	0.987812	0.581558	0.674501	1.75928
DNMT3a mRNA relative expression	Mammary gland	246 days	LF	0.0895921	0.0436485	0.134647	0.0997584	0.228798	0.0785099	0.068542	0.0722513	0.0969058	0.0976647	0.119178	0.0982671	0.119592	0.12791	0.0748481	0.0862989	0.0862081
			HCO	0.120807	0.149815	0.131321	0.0695999	0.0595167	0.0763837	0.0769578	0.0896203	0.187395	0.147321	0.125677	0.118051	0.0839911	0.121763	0.141611	0.065205	0.16185	0.14079
			LF-HCO	0.0653756	0.137414	0.0781324	0.0776781	0.124058	0.082933	0.187354	0.0904996	0.0794881	0.106117	0.140856	0.0835516	0.0862434	0.0726519	0.0778029	0.0767457	0.0717692
			HOO	0.096308	0.207376	0.0599001	0.156692	0.0662091	0.117839	0.0765606	0.0664837	0.102271	0.0442576	0.105373	0.0901081	0.0571097	0.161641	0.0314946	0.071031	0.0530935	0.069987
			LF-HOO	0.019026	0.106103	0.0967144	0.131164	0.133118	0.0780609	0.048974	0.156311	0.233822	0.123783	0.0972585	0.111111	0.0731577	0.138367	0.0632163	0.0461281	0.0752014	0.0948982
	Tumor	246 days	LF	0.0862416	0.107027	0.0809434	0.0777482	0.055536	0.174748	0.121849	0.0748234	0.0785582	0.0928694	0.0616887	0.103473	0.0579195	0.0833837	0.0620368	0.0847283	0.082004
			HCO	0.063577	0.0600951	0.127162	0.0880708	0.0653873	0.10693	0.0412988	0.0969136	0.0928946	0.0688603	0.116011	0.0520675	0.0683178	0.0892359	0.0551665	0.0949499	0.0843271	0.0710728	0.112578	0.124852
			LF-HCO	0.0711273	0.0931533	0.0634474	0.0324027	0.0541865	0.102495	0.0554765	0.116078	0.0750891	0.149714	0.0586851	0.0623242	0.122537	0.0995757	0.0807434	0.061913	0.11316	0.0764749	0.0744188	0.0528914
			HOO	0.0750943	0.0388838	0.0921616	0.101286	0.0537912	0.0577512	0.115334	0.0979124	0.0896277	0.0586587	0.0409189	0.0705634	0.0746489	0.0489714	0.0567661	0.0904592	0.0609774	0.034126	0.0667541	0.0433777
			LF-HOO	0.0629614	0.0997133	0.0779876	0.0488768	0.0535634	0.0540238	0.0417782	0.0446218	0.124087	0.0556562	0.117173	0.157155	0.103197	0.062903	0.0856671	0.0724522	0.0491993	0.0329356	0.0418163	0.0809883
DNMT3b mRNA relative expression	Mammary gland	246 days	LF	0.223801	0.084811	0.236862	0.214755	0.264958	0.131473	0.13664	0.157346	0.146227	0.12344	0.189967	0.186013	0.21684	0.154694	0.164954	0.165084	0.161409
			HCO	0.219121	0.240915	0.293546	0.153259	0.180039	0.139435	0.174924	0.173209	0.260987	0.30556	0.157774	0.159697	0.144775	0.137904	0.177059	0.0980516	0.14608	0.129411
			LF-HCO	0.139493	0.218335	0.165386	0.122781	0.154264	0.10545	0.247157	0.150034	0.233094	0.212084	0.615244	0.129528	0.214308	0.142221	0.131681	0.146067	0.120799
			HOO	0.176049	0.24661	0.139435	0.159021	0.113756	0.207706	0.0919952	0.10108	0.200692	0.0843204	0.153261	0.155673	0.106393	0.17167	0.0504989	0.110241	0.129536	0.120675
			LF-HOO	0.0423366	0.154292	0.152912	0.160102	0.183426	0.110182	0.129798	0.236853	0.2429	0.250571	0.144751	0.165847	0.108286	0.183043	0.112468	0.0925594	0.107865	0.147707
	Tumor	246 days	LF	0.118893	0.148005	0.384489	0.133639	0.137092	0.283491	0.241654	0.17611	0.108748	0.432405	0.109948	0.184822	0.110563	0.159536	0.0975407	0.171084	0.133198
			HCO	0.114528	0.103109	0.0970374	0.122187	0.104662	0.34128	0.0651366	0.0955296	0.0851334	0.113148	0.0946501	0.0820881	0.0994133	0.19219	0.141127	0.359233	0.168587	0.0949647	0.227641	0.11273
			LF-HCO	0.168242	0.118722	0.10445	0.0524151	0.126967	0.207438	0.108084	0.209365	0.107406	0.102814	0.0754485	0.11552	0.256482	0.113452	0.257667	0.101344	0.18324	0.20502	0.192559	0.130641
			HOO	0.113141	0.0696984	0.0686561	0.136357	0.0598385	0.169749	0.121902	0.0613617	0.0921676	0.0951172	0.0814009	0.122903	0.310262	0.0691028	0.112768	0.16583	0.112721	0.0698276	0.1505	0.0959325
			LF-HOO	0.0784274	0.192996	0.145185	0.25701	0.121885	0.128581	0.0737224	0.136107	0.136298	0.0970795	0.100272	0.0716909	0.197823	0.108355	0.0977624	0.0922171	0.0882845	0.054972	0.0850971	0.180349
DNMTactivity (OD/h/mg)	Mammary gland	246 days	LF	5.335	6.82	4.54	3.27	5.525	5.69601	5.1055	7.61101	7.92563	8.13101	10.221	10.856
			HCO	12.79	17.635	19.38	4.885	17	13.766	12.5305	11.9155	15.736	13.3241	17.606	16.176
			LF-HCO	11.176	5.165	4.475	5	10.5955	9.4655	14.7863	13.8975	9.68101	13.3295	7.33601	10.726
			HOO	10.61	11.67	4.69	5.135	14.201	9.22601	9.9305	11.306	12.141	11.583	10.151	9.836
			LF-HOO	8.005	6.9855	4.475	6.756	7.14101	13.416	8.426	6.983	3.985	6.2995	10.266	10.506
	Tumor	246 days	LF	10.306	9.71	12.4365	8.505	9.65101	15.106	13.817	8.25	13.9405	12.231	7.65	11.126	13.311	13.0275
			HCO	9.985	11.955	12.825	19.341	17.416	20.176	19.571	15.675	18.8605	16.351	14.751	12.89	18.6485	20.671	17.336
			LF-HCO	16.1905	7.405	10.705	9.03	17.886	11.701	7.91	12.891	7.935	14.071	12.461	17.4889	18.511	18.291	16.441
			HOO	7.255	13.076	8.09	12.5005	13.1115	15.0817	13.07	14.735	11.9164	13.8465	14.311	11.326	15.281	13.1009	10.1305
			LF-HOO	10.586	10.2201	10.57	14.0166	11.266	12.0838	9.165	10.5705	10.5563	12.216	8.51	8.925	11.0765	12.511	12.156
H3K4me2/total H3 relative levels	Mammary gland	246 days	LF	0.488228	0.421291	19.0445	0.298894	0.560028	4.53331	1.50068	1.071	0.515493	0.14094	0.205308	2.27122
			HCO	0.114481	0.250541	0.781341	0.0906313	0.61429	1.24232	1.13419	0.563623	0.431002	0.0825367	1.97566	0.0541851
			LF-HCO	0.363422	0.918652	0.732331	3.19959	0.799854	1.03477	0.260689	1.08532	0.957352	1.13785	0.214203	0.0768097
			HOO	0.300039	0.42204	0.106192	1.47861	4.32098	1.75534	1.05712	0.392541	0.606575	0.908979	0.135748	0.173208
			LF-HOO	2.03423	2.35936	0.0621713	1.21086	1.04785	1.47373	0.30013	0.906868	1.19244	1.00133	0.167877	0.104052
	Tumor	246 days	LF	0.293238	0.558893	0.796503	1.26956	1.9267	0.199888	0.206142	0.0985274	0.0320458	0.84998	5.84406	0.16611	1.03256	0.0526303
			HCO	0.656404	0.485291	1.4268	1.66116	0.143725	0.171413	0.0852658	0.0185104	4.21504	4.1939	0.494123	1.83423	0.0633498	0.0521529
			LF-HCO	0.627194	0.71596	1.67445	0.986876	0.153829	0.099209	0.0159467	0.0658995	3.88584	4.27557	1.39127	1.09372	0.0559406	0.0438858
			HOO	0.493543	0.504399	1.1554	1.06832	0.119963	0.129869	0.0517254	0.045904	4.41393	4.96405	0.671979	0.485469	0.060948	0.0555935
			LF-HOO	0.6712	0.982968	1.13855	0.174971	0.288924	0.0460062	0.0444647	5.22685	3.0904	0.32604	0.563056	0.0571545	0.0917785	0.00811048
H3K27me3/total H3 relative levels	Mammary gland	246 days	LF	2.71242	2.9672	3.92466	1.94242	4.10927	1.15218	0.331	1.13524	1.24394	0.367387	1.86177	1.85305
			HCO	0.94009	1.57525	7.62793	1.05479	0.916573	1.29401	0.247922	1.72343	0.530151	0.514027	0.104605	0.229214
			LF-HCO	0.533391	6.5511	2.18926	2.28795	1.48337	1.6346	0.536771	0.438921	1.37979	0.315555	0.767581	0.127649
			HOO	3.08864	10.7917	0.219603	2.33836	3.41648	3.74303	0.468657	0.399549	0.237524	0.232531	2.63662	4.73156
			LF-HOO	1.11707	1.90973	0.148053	1.58429	1.39	0.905813	0.286936	0.606482	0.660581	0.715182	9.24674	1.94583
	Tumor	246 days	LF	1.45957	1.74872	0.830671	0.467859	0.468322	0.0394429	0.0479918	0.260542	2.40556	5.98605	1.70087	2.42016	1.12704	0.145063
			HCO	0.904066	1.09512	0.542371	0.347117	0.0454089	0.0479648	0.676005	0.72905	2.43336	1.5636	2.21162	1.55753	0.292917	0.301559
			LF-HCO	1.01918	1.02324	0.676203	0.441388	0.0370473	0.0440904	0.247391	0.460139	2.02782	2.42221	1.30475	0.983743	0.320888	0.236477
			HOO	1.02523	1.35851	0.234641	0.132433	0.0312765	0.0355984	0.546403	0.412922	2.35212	2.88986	0.684229	0.733779	0.253072	0.250229
			LF-HOO	0.840017	0.350933	0.135215	0.021835	0.0359281	0.379783	0.293311	4.07751	2.98105	0.438239	0.407155	0.224763	0.212883	0.134471
H4K20me3/total H4 relative levels	Mammary gland	246 days	LF	2.37259	4.49194	0.944646	3.06442	1.75784	0.83159	6.22859	0.420217	0.639008	1.95346	1.29267	1.41932
			HCO	6.97573	2.75926	0.523135	0.153703	1.22676	3.40136	2.24322	0.309391	1.83821	2.14273	0.785935	12.4156
			LF-HCO	0.0623591	2.99986	9.01811	1.76943	0.230343	0.570094	3.65257	6.09348	1.16899	5.80177	1.45645	1.218
			HOO	10.7397	5.42915	17.2202	12.3487	2.40507	2.8026	6.88473	0.240168	0.358641	0.420372	11.644	1.70855
			LF-HOO	6.21298	1.2772	2.63698	1.74055	3.50197	0.775264	7.14715	0.339818	1.20684	0.600807	0.353254	4.74641
	Tumor	246 days	LF	0.778037	1.7671	0.842497	0.455113	0.652313	0.376453	0.448948	0.696477	1.11489	0.63719	0.581907	0.550422	0.971431	1.66099
			HCO	1.9511	0.393737	0.441169	0.794629	0.64733	1.01918	0.938773	0.660477	1.07899	0.762173	0.894202	0.85828	1.29266	0.456063
			LF-HCO	0.403821	0.208251	1.56359	0.625552	0.6026	0.896182	1.29567	0.898367	1.54436	1.82307	0.823277	0.237557	0.542264	0.631876
			HOO	0.677515	0.7905	0.390974	0.321005	0.709724	0.59957	1.00852	0.541877	0.639331	0.677589	0.491971	0.816179	0.603975	0.795387
			LF-HOO	0.667954	0.495912	0.588413	0.316333	0.400476	1.4435	0.786844	0.261736	0.116162	0.315973	0.380128	0.317217	0.351849	0.436366
H4K16ac/total H4 relative levels	Mammary gland	246 days	LF	2.70744	2.5141	0.703999	0.287653	5.0607	8.3058	5.8507	1.86188	0.206773	1.33968	0.45045	1.45522
			HCO	1.01294	1.78373	1.03814	0.439495	2.51844	0.310905	2.46764	0.0909855	0.0576057	0.0380526	1.0502	2.46957
			LF-HCO	0.294783	0.910687	1.61679	0.205271	0.312556	0.177488	2.32433	14.9345	0.158282	1.97609	4.10844	3.70277
			HOO	0.228922	0.581663	0.50554	0.452484	0.208931	0.114029	10.5657	0.707866	0.232145	0.0590215	0.876718	5.14279
			LF-HOO	1.56789	0.446833	1.95561	1.85878	3.52915	0.414909	0.615484	0.588658	1.26368	4.54965	0.921575	3.70728
	Tumor	246 days	LF	0.306051	0.31847	0.0225245	0.767444	0.510867	0.988443	0.320839	0.275302	0.960435	2.19144	7.37124	0.230504	0.941917	1.06555
			HCO	0.0209549	0.0186158	0.144031	0.913095	0.425978	0.30711	0.291822	1.79703	1.43466	0.750247	0.292785	0.171166	0.498647	1.12058
			LF-HCO	0.289292	0.430323	0.866594	0.651854	0.0961334	0.861221	0.872486	0.667722	0.199166	0.960571	0.0678164	0.323898	0.577456	0.273181
			HOO	0.669774	0.398314	0.93516	0.937211	0.70039	0.0511394	0.494653	0.400144	1.82823	0.594834	0.45275	0.382001	0.749994	0.718616
			LF-HOO	0.198874	0.0889185	1.23808	0.467173	0.0919247	0.347641	0.581935	0.330179	0.10951	0.421427	0.25209	0.15199	0.321448	0.459554
